# Supplementary material for: In Vitro and In Vivo Evaluation of the Antischistosomal Activity of Polygodial and 9-Deoxymuzigadial Isolated from Drimys brasiliensis Branches
Source: Molecules. 2025 Jan 11;30(2):267. doi: 10.3390/molecules30020267 (PMC11767830; doi:10.3390/molecules30020267)
Supplement: Supplementary file 1 [file molecules-30-00267-s001.zip]

Archive with 1 entries (1 files):
- molecules-3372162-supplementary.pdf
